# Supplementary material for: Observable Metabolites and Metabolomic Sampling Protocols for Managed African Savanna Elephant (Loxodonta africana) Whole Blood Using H-NMR Spectroscopy
Source: Metabolites. 2022 Apr 28;12(5):400. doi: 10.3390/metabo12050400 (PMC9143938; doi:10.3390/metabo12050400)
Supplement: Supplementary file 1 [file metabolites-12-00400-s001.zip]

Archive with 23 entries (23 files):
- Supplemental Figure S1.tif
- Supplemental Figure S10.tif
- Supplemental Figure S11.tif
- Supplemental Figure S12.tif
- Supplemental Figure S13.tif
- Supplemental Figure S14.tif
- Supplemental Figure S15.tif
- Supplemental Figure S16.tif
- Supplemental Figure S17.tif
- Supplemental Figure S18.tif
- Supplemental Figure S19.tif
- Supplemental Figure S2.tif
- Supplemental Figure S20.tif
- Supplemental Figure S21.tif
- Supplemental Figure S22.tif
- Supplemental Figure S3.tif
- Supplemental Figure S4.tif
- Supplemental Figure S5.tif
- Supplemental Figure S6.tif
- Supplemental Figure S7.tif
- Supplemental Figure S8.tif
- Supplemental Figure S9.tif
- Supplemental Table S1.tif
